# Supplementary material for: Comparison of different approaches for estimating age-specific alcohol-attributable mortality: The cases of France and Finland
Source: PLoS One. 2018 Mar 22;13(3):e0194478. doi: 10.1371/journal.pone.0194478 (PMC5864025; doi:10.1371/journal.pone.0194478)
Supplement: S1 Data — (XLSX) [file pone.0194478.s005.xlsx]

## Sheet: Table 1
Table 1. Total alcohol-attributable deaths and age-standardised alcohol-223 attributable mortality rates (per 100,000) in France (2010) and Finland (2013) for men and women, ages 25-79.
		France (2010)		Finland (2013)
		Men	Women	Men	Women
Approach	Method	deaths (rate)	deaths (rate)	deaths (rate)	deaths (rate)
Cause-of-death (CoD)	Underlying-wholly	5,875 (30,2)	1,746 (8,4)	1,423 (79,4)	393 (21,5)
	Liver cirrhosis	4,806 (24,7)	1,748 (8,4)	8,81 (49,2)	304 (16,7)
	Main underlying	7,202 (37,0)	2,329 (11,2)	1,265 (70,6)	416 (22,8)
	HFA-DB	25,302 (129,9)	8,901 (42,9)	3,104 (173,2)	990 (54,2)
	Underlying + Contributory	12,581 (64,6)	3,221 (15,5)	2,966 (165,5)	665 (36,4)
AF	AF-conventional	17,147 (88,1)	5,644 (27,2)	1,869 (104,3)	381 (20,9)
	AF (RR>=1)	18,720 (96,1)	6,546 (31,6)	2,314 (129,2)	600 (32,9)
	AF-GBD	19,034 (97,7)	5,770 (27,8)	1,655 (92,4)	569 (31,2)

## Sheet: Figures 1, 2, S1 and S2
sex	country	Age	method	rate
Men	France	25-29	AF-GBD	25.1974
Men	France	25-29	Underlying + contributory	5.25202
Men	France	25-29	HFA-DB	50.1802
Men	France	25-29	AF (RR>=1)	15.6213
Men	France	25-29	Liver cirrhosis	0.260001
Men	France	25-29	AF-conventional	15.5298
Men	France	25-29	Underlying-wholly	2.65201
Men	France	25-29	Main underlying	2.70401
Women	France	25-29	Underlying + contributory	0.610234
Women	France	25-29	AF-conventional	2.00469
Women	France	25-29	AF-GBD	3.4708
Women	France	25-29	HFA-DB	9.86545
Women	France	25-29	Liver cirrhosis	0
Women	France	25-29	Main underlying	0.305117
Women	France	25-29	AF (RR>=1)	2.14812
Women	France	25-29	Underlying-wholly	0.305117
Men	France	30-34	Underlying + contributory	7.39674
Men	France	30-34	AF (RR>=1)	18.7664
Men	France	30-34	AF-conventional	18.5054
Men	France	30-34	Liver cirrhosis	1.20656
Men	France	30-34	AF-GBD	25.6026
Men	France	30-34	Underlying-wholly	3.35738
Men	France	30-34	HFA-DB	53.246
Men	France	30-34	Main underlying	3.56722
Women	France	30-34	Underlying + contributory	1.28835
Women	France	30-34	AF-GBD	4.34421
Women	France	30-34	Liver cirrhosis	0.309203
Women	France	30-34	Underlying-wholly	0.618406
Women	France	30-34	AF-conventional	2.51957
Women	France	30-34	HFA-DB	10.2552
Women	France	30-34	AF (RR>=1)	2.64188
Women	France	30-34	Main underlying	0.66994
Men	France	35-39	HFA-DB	66.2585
Men	France	35-39	AF-conventional	27.7344
Men	France	35-39	Main underlying	8.4329
Men	France	35-39	Liver cirrhosis	3.52143
Men	France	35-39	AF (RR>=1)	28.6568
Men	France	35-39	Underlying + contributory	15.7074
Men	France	35-39	Underlying-wholly	7.87688
Men	France	35-39	AF-GBD	34.6767
Women	France	35-39	AF-conventional	5.50124
Women	France	35-39	HFA-DB	16.3355
Women	France	35-39	Underlying-wholly	1.7946
Women	France	35-39	AF-GBD	7.29723
Women	France	35-39	Liver cirrhosis	1.1964
Women	France	35-39	AF (RR>=1)	5.97298
Women	France	35-39	Main underlying	1.88663
Women	France	35-39	Underlying + contributory	3.49717
Men	France	40-44	AF-conventional	42.3571
Men	France	40-44	Main underlying	18.832
Men	France	40-44	Liver cirrhosis	9.76305
Men	France	40-44	AF (RR>=1)	44.2138
Men	France	40-44	AF-GBD	53.6325
Men	France	40-44	HFA-DB	84.7211
Men	France	40-44	Underlying + contributory	31.14
Men	France	40-44	Underlying-wholly	17.3514
Women	France	40-44	Underlying-wholly	4.36963
Women	France	40-44	AF-conventional	10.1774
Women	France	40-44	Liver cirrhosis	2.73102
Women	France	40-44	HFA-DB	24.8523
Women	France	40-44	AF-GBD	13.3436
Women	France	40-44	Underlying + contributory	7.19168
Women	France	40-44	AF (RR>=1)	10.9988
Women	France	40-44	Main underlying	4.91583
Men	France	45-49	Liver cirrhosis	18.8998
Men	France	45-49	AF-conventional	67.5786
Men	France	45-49	Main underlying	33.806
Men	France	45-49	AF-GBD	84.0898
Men	France	45-49	Underlying-wholly	29.8125
Men	France	45-49	Underlying + contributory	54.8884
Men	France	45-49	HFA-DB	113.538
Men	France	45-49	AF (RR>=1)	70.5746
Women	France	45-49	AF-GBD	22.2886
Women	France	45-49	HFA-DB	34.753
Women	France	45-49	AF-conventional	18.8691
Women	France	45-49	AF (RR>=1)	20.3915
Women	France	45-49	Underlying-wholly	7.78791
Women	France	45-49	Liver cirrhosis	6.66249
Women	France	45-49	Underlying + contributory	13.9552
Women	France	45-49	Main underlying	9.49855
Men	France	50-54	AF-conventional	100.613
Men	France	50-54	Underlying + contributory	90.0104
Men	France	50-54	Underlying-wholly	43.6118
Men	France	50-54	Main underlying	51.7768
Men	France	50-54	HFA-DB	148.094
Men	France	50-54	Liver cirrhosis	31.7799
Men	France	50-54	AF-GBD	113.989
Men	France	50-54	AF (RR>=1)	106.294
Women	France	50-54	AF-conventional	30.9638
Women	France	50-54	HFA-DB	48.5309
Women	France	50-54	Underlying-wholly	13.6595
Women	France	50-54	Liver cirrhosis	10.9556
Women	France	50-54	AF (RR>=1)	32.9215
Women	France	50-54	AF-GBD	31.1073
Women	France	50-54	Main underlying	15.8506
Women	France	50-54	Underlying + contributory	22.5172
Men	France	55-59	AF-GBD	136.179
Men	France	55-59	AF (RR>=1)	137.476
Men	France	55-59	Underlying-wholly	54.5649
Men	France	55-59	Liver cirrhosis	44.126
Men	France	55-59	AF-conventional	129.092
Men	France	55-59	HFA-DB	169.444
Men	France	55-59	Underlying + contributory	112.055
Men	France	55-59	Main underlying	65.4073
Women	France	55-59	HFA-DB	52.505
Women	France	55-59	Underlying-wholly	14.471
Women	France	55-59	AF (RR>=1)	36.1861
Women	France	55-59	AF-GBD	36.5715
Women	France	55-59	Main underlying	18.422
Women	France	55-59	Liver cirrhosis	13.9474
Women	France	55-59	Underlying + contributory	27.1807
Women	France	55-59	AF-conventional	33.2971
Men	France	60-64	AF (RR>=1)	157.899
Men	France	60-64	Liver cirrhosis	52.3502
Men	France	60-64	Main underlying	72.8787
Men	France	60-64	AF-conventional	146.036
Men	France	60-64	Underlying-wholly	59.7384
Men	France	60-64	AF-GBD	151.365
Men	France	60-64	Underlying + contributory	123.54
Men	France	60-64	HFA-DB	182.118
Women	France	60-64	Underlying-wholly	17.2268
Women	France	60-64	Main underlying	22.4395
Women	France	60-64	HFA-DB	59.9215
Women	France	60-64	AF (RR>=1)	51.4778
Women	France	60-64	Liver cirrhosis	16.9289
Women	France	60-64	AF-conventional	46.8194
Women	France	60-64	Underlying + contributory	29.787
Women	France	60-64	AF-GBD	42.2637
Men	France	65-69	HFA-DB	191.373
Men	France	65-69	AF-GBD	167.13
Men	France	65-69	Main underlying	64.5518
Men	France	65-69	AF-conventional	159.912
Men	France	65-69	Underlying-wholly	50.2884
Men	France	65-69	AF (RR>=1)	176.516
Men	France	65-69	Underlying + contributory	115.9
Men	France	65-69	Liver cirrhosis	47.7618
Women	France	65-69	AF (RR>=1)	50.1544
Women	France	65-69	Underlying + contributory	28.1739
Women	France	65-69	Main underlying	18.8809
Women	France	65-69	HFA-DB	61.8794
Women	France	65-69	AF-conventional	41.963
Women	France	65-69	Underlying-wholly	13.2757
Women	France	65-69	Liver cirrhosis	14.677
Women	France	65-69	AF-GBD	46.7609
Men	France	70-74	AF-conventional	174.434
Men	France	70-74	AF-GBD	193.794
Men	France	70-74	AF (RR>=1)	201.152
Men	France	70-74	Main underlying	59.4692
Men	France	70-74	Liver cirrhosis	46.4488
Men	France	70-74	HFA-DB	228.088
Men	France	70-74	Underlying + contributory	112.936
Men	France	70-74	Underlying-wholly	42.9397
Women	France	70-74	AF-conventional	57.3988
Women	France	70-74	Underlying-wholly	11.1841
Women	France	70-74	AF (RR>=1)	71.0388
Women	France	70-74	Liver cirrhosis	15.749
Women	France	70-74	HFA-DB	79.582
Women	France	70-74	Underlying + contributory	23.129
Women	France	70-74	AF-GBD	56.5604
Women	France	70-74	Main underlying	18.3358
Men	France	75-79	AF-conventional	244.076
Men	France	75-79	Liver cirrhosis	50.9381
Men	France	75-79	Main underlying	63.0865
Men	France	75-79	Underlying + contributory	116.795
Men	France	75-79	AF-GBD	244.394
Men	France	75-79	Underlying-wholly	41.0276
Men	France	75-79	AF (RR>=1)	291.108
Men	France	75-79	HFA-DB	315.22
Women	France	75-79	AF-conventional	89.1491
Women	France	75-79	AF (RR>=1)	115.835
Women	France	75-79	Liver cirrhosis	17.8577
Women	France	75-79	Main underlying	21.0001
Women	France	75-79	HFA-DB	122.551
Women	France	75-79	Underlying-wholly	11.4197
Women	France	75-79	AF-GBD	77.0937
Women	France	75-79	Underlying + contributory	22.9928
Men	Finland	25-29	AF-conventional	23.8994
Men	Finland	25-29	Liver cirrhosis	0.572094
Men	Finland	25-29	Underlying + contributory	21.1675
Men	Finland	25-29	Underlying-wholly	3.43256
Men	Finland	25-29	AF-GBD	22.793
Men	Finland	25-29	AF (RR>=1)	24.3616
Men	Finland	25-29	HFA-DB	74.9443
Men	Finland	25-29	Main underlying	3.43256
Women	Finland	25-29	Liver cirrhosis	0
Women	Finland	25-29	Underlying + contributory	2.41228
Women	Finland	25-29	AF-conventional	2.93451
Women	Finland	25-29	AF-GBD	4.54929
Women	Finland	25-29	AF (RR>=1)	3.1997
Women	Finland	25-29	Underlying-wholly	0
Women	Finland	25-29	HFA-DB	16.2829
Women	Finland	25-29	Main underlying	0
Men	Finland	30-34	Liver cirrhosis	4.4685
Men	Finland	30-34	AF (RR>=1)	35.1063
Men	Finland	30-34	Underlying + contributory	33.5137
Men	Finland	30-34	Underlying-wholly	10.6127
Men	Finland	30-34	Main underlying	10.0541
Men	Finland	30-34	AF-conventional	34.6695
Men	Finland	30-34	HFA-DB	83.7844
Men	Finland	30-34	AF-GBD	26.5704
Women	Finland	30-34	Underlying + contributory	3.5558
Women	Finland	30-34	HFA-DB	16.5937
Women	Finland	30-34	AF (RR>=1)	3.98523
Women	Finland	30-34	AF-conventional	3.40447
Women	Finland	30-34	AF-GBD	5.82164
Women	Finland	30-34	Liver cirrhosis	0
Women	Finland	30-34	Underlying-wholly	0.592633
Women	Finland	30-34	Main underlying	0.592633
Men	Finland	35-39	Liver cirrhosis	9.87577
Men	Finland	35-39	HFA-DB	77.8443
Men	Finland	35-39	Main underlying	15.685
Men	Finland	35-39	AF (RR>=1)	41.8084
Men	Finland	35-39	AF-conventional	40.105
Men	Finland	35-39	Underlying + contributory	45.8933
Men	Finland	35-39	AF-GBD	33.8369
Men	Finland	35-39	Underlying-wholly	17.4278
Women	Finland	35-39	AF-conventional	4.56876
Women	Finland	35-39	AF (RR>=1)	5.559
Women	Finland	35-39	HFA-DB	17.8083
Women	Finland	35-39	Liver cirrhosis	0.614079
Women	Finland	35-39	Main underlying	1.84224
Women	Finland	35-39	Underlying-wholly	1.84224
Women	Finland	35-39	Underlying + contributory	6.75487
Women	Finland	35-39	AF-GBD	7.53018
Men	Finland	40-44	AF (RR>=1)	67.0622
Men	Finland	40-44	Liver cirrhosis	20.131
Men	Finland	40-44	Underlying + contributory	73.2035
Men	Finland	40-44	Main underlying	33.5516
Men	Finland	40-44	AF-conventional	64.9631
Men	Finland	40-44	AF-GBD	62.0559
Men	Finland	40-44	HFA-DB	102.485
Men	Finland	40-44	Underlying-wholly	38.4319
Women	Finland	40-44	AF (RR>=1)	17.2782
Women	Finland	40-44	Underlying + contributory	17.752
Women	Finland	40-44	HFA-DB	29.798
Women	Finland	40-44	Liver cirrhosis	7.60801
Women	Finland	40-44	AF-conventional	15.9691
Women	Finland	40-44	Underlying-wholly	10.778
Women	Finland	40-44	Main underlying	10.778
Women	Finland	40-44	AF-GBD	18.2451
Men	Finland	45-49	Main underlying	68.8268
Men	Finland	45-49	AF-conventional	110.858
Men	Finland	45-49	AF (RR>=1)	115.982
Men	Finland	45-49	Underlying + contributory	139.254
Men	Finland	45-49	HFA-DB	145.657
Men	Finland	45-49	AF-GBD	97.7766
Men	Finland	45-49	Liver cirrhosis	50.1529
Men	Finland	45-49	Underlying-wholly	78.4305
Women	Finland	45-49	AF (RR>=1)	33.5629
Women	Finland	45-49	Liver cirrhosis	17.9979
Women	Finland	45-49	AF-conventional	32.1519
Women	Finland	45-49	Underlying-wholly	24.5426
Women	Finland	45-49	HFA-DB	43.6312
Women	Finland	45-49	Main underlying	23.4518
Women	Finland	45-49	Underlying + contributory	31.6326
Women	Finland	45-49	AF-GBD	29.3145
Men	Finland	50-54	AF-conventional	137.773
Men	Finland	50-54	AF-GBD	125.124
Men	Finland	50-54	Underlying + contributory	180.849
Men	Finland	50-54	HFA-DB	173.893
Men	Finland	50-54	Main underlying	89.8893
Men	Finland	50-54	Liver cirrhosis	64.2067
Men	Finland	50-54	Underlying-wholly	101.661
Men	Finland	50-54	AF (RR>=1)	146.155
Women	Finland	50-54	AF-GBD	39.7661
Women	Finland	50-54	Underlying-wholly	26.3222
Women	Finland	50-54	AF-conventional	35.2177
Women	Finland	50-54	HFA-DB	55.8674
Women	Finland	50-54	Underlying + contributory	38.6774
Women	Finland	50-54	AF (RR>=1)	39.0247
Women	Finland	50-54	Main underlying	27.3965
Women	Finland	50-54	Liver cirrhosis	19.3387
Men	Finland	55-59	AF-conventional	198.15
Men	Finland	55-59	AF-GBD	136.367
Men	Finland	55-59	AF (RR>=1)	216.591
Men	Finland	55-59	Main underlying	136.389
Men	Finland	55-59	Liver cirrhosis	102.023
Men	Finland	55-59	Underlying-wholly	151.424
Men	Finland	55-59	Underlying + contributory	282.98
Men	Finland	55-59	HFA-DB	260.964
Women	Finland	55-59	AF-conventional	53.2012
Women	Finland	55-59	AF-GBD	42.5155
Women	Finland	55-59	AF (RR>=1)	60.164
Women	Finland	55-59	HFA-DB	74.0218
Women	Finland	55-59	Underlying-wholly	44.6231
Women	Finland	55-59	Liver cirrhosis	35.1735
Women	Finland	55-59	Main underlying	47.2479
Women	Finland	55-59	Underlying + contributory	71.3969
Men	Finland	60-64	HFA-DB	268.138
Men	Finland	60-64	Main underlying	141.737
Men	Finland	60-64	AF-conventional	196.369
Men	Finland	60-64	Liver cirrhosis	95.1968
Men	Finland	60-64	Underlying + contributory	322.611
Men	Finland	60-64	AF-GBD	184.384
Men	Finland	60-64	AF (RR>=1)	233.751
Men	Finland	60-64	Underlying-wholly	163.95
Women	Finland	60-64	HFA-DB	85.585
Women	Finland	60-64	AF-conventional	50.2213
Women	Finland	60-64	AF (RR>=1)	64.7679
Women	Finland	60-64	Underlying-wholly	44.8303
Women	Finland	60-64	Main underlying	42.7925
Women	Finland	60-64	Liver cirrhosis	31.585
Women	Finland	60-64	Underlying + contributory	77.9435
Women	Finland	60-64	AF-GBD	56.8591
Men	Finland	65-69	Underlying + contributory	311.608
Men	Finland	65-69	AF-GBD	101.906
Men	Finland	65-69	Liver cirrhosis	95.1798
Men	Finland	65-69	AF (RR>=1)	224.556
Men	Finland	65-69	Underlying-wholly	140.042
Men	Finland	65-69	Main underlying	129.129
Men	Finland	65-69	HFA-DB	273.415
Men	Finland	65-69	AF-conventional	170.311
Women	Finland	65-69	AF-conventional	27.2082
Women	Finland	65-69	AF-GBD	35.5108
Women	Finland	65-69	Underlying-wholly	32.9736
Women	Finland	65-69	HFA-DB	79.9191
Women	Finland	65-69	Liver cirrhosis	29.0615
Women	Finland	65-69	AF (RR>=1)	48.8187
Women	Finland	65-69	Main underlying	36.3269
Women	Finland	65-69	Underlying + contributory	62.594
Men	Finland	70-74	HFA-DB	235.849
Men	Finland	70-74	Underlying-wholly	92.2888
Men	Finland	70-74	Liver cirrhosis	47.5427
Men	Finland	70-74	Main underlying	76.4412
Men	Finland	70-74	AF-GBD	123.102
Men	Finland	70-74	AF-conventional	86.9344
Men	Finland	70-74	AF (RR>=1)	177.275
Men	Finland	70-74	Underlying + contributory	259.154
Women	Finland	70-74	Underlying-wholly	25.0813
Women	Finland	70-74	AF-GBD	50.413
Women	Finland	70-74	AF (RR>=1)	40.2137
Women	Finland	70-74	HFA-DB	80.7305
Women	Finland	70-74	AF-conventional	2.32734
Women	Finland	70-74	Underlying + contributory	47.0275
Women	Finland	70-74	Liver cirrhosis	17.2434
Women	Finland	70-74	Main underlying	28.2165
Men	Finland	75-79	HFA-DB	282.278
Men	Finland	75-79	AF-conventional	11.9346
Men	Finland	75-79	Underlying-wholly	57.4548
Men	Finland	75-79	AF-GBD	109.38
Men	Finland	75-79	AF (RR>=1)	162.827
Men	Finland	75-79	Underlying + contributory	177.36
Men	Finland	75-79	Liver cirrhosis	37.4705
Men	Finland	75-79	Main underlying	56.2057
Women	Finland	75-79	HFA-DB	111.362
Women	Finland	75-79	AF-conventional	-35.4302
Women	Finland	75-79	AF (RR>=1)	34.3844
Women	Finland	75-79	Underlying + contributory	23.2003
Women	Finland	75-79	AF-GBD	57.9217
Women	Finland	75-79	Underlying-wholly	12.9922
Women	Finland	75-79	Liver cirrhosis	17.6323
Women	Finland	75-79	Main underlying	24.1284

## Sheet: Figures 3 and 4
sex	country	Age	method	group	rates
1	Finland	25-29	AF (RR>=1)	Cancers	0
1	Finland	30-34	AF (RR>=1)	Cancers	0.528939
1	Finland	35-39	AF (RR>=1)	Cancers	0.181714
1	Finland	40-44	AF (RR>=1)	Cancers	1.50268
1	Finland	45-49	AF (RR>=1)	Cancers	2.7757
1	Finland	50-54	AF (RR>=1)	Cancers	7.20556
1	Finland	55-59	AF (RR>=1)	Cancers	10.3477
1	Finland	60-64	AF (RR>=1)	Cancers	16.9321
1	Finland	65-69	AF (RR>=1)	Cancers	23.961
1	Finland	70-74	AF (RR>=1)	Cancers	29.1248
1	Finland	75-79	AF (RR>=1)	Cancers	33.7764
2	Finland	25-29	AF (RR>=1)	Cancers	0.0929961
2	Finland	30-34	AF (RR>=1)	Cancers	0.111709
2	Finland	35-39	AF (RR>=1)	Cancers	0.317275
2	Finland	40-44	AF (RR>=1)	Cancers	1.32862
2	Finland	45-49	AF (RR>=1)	Cancers	2.66261
2	Finland	50-54	AF (RR>=1)	Cancers	3.84036
2	Finland	55-59	AF (RR>=1)	Cancers	5.691
2	Finland	60-64	AF (RR>=1)	Cancers	7.1484
2	Finland	65-69	AF (RR>=1)	Cancers	6.77562
2	Finland	70-74	AF (RR>=1)	Cancers	5.07944
2	Finland	75-79	AF (RR>=1)	Cancers	5.11192
1	Finland	25-29	AF (RR>=1)	CVD	0.122134
1	Finland	30-34	AF (RR>=1)	CVD	0.319108
1	Finland	35-39	AF (RR>=1)	CVD	2.38451
1	Finland	40-44	AF (RR>=1)	CVD	2.07904
1	Finland	45-49	AF (RR>=1)	CVD	9.5912
1	Finland	50-54	AF (RR>=1)	CVD	13.3552
1	Finland	55-59	AF (RR>=1)	CVD	22.7911
1	Finland	60-64	AF (RR>=1)	CVD	31.1513
1	Finland	65-69	AF (RR>=1)	CVD	28.8672
1	Finland	70-74	AF (RR>=1)	CVD	31.501
1	Finland	75-79	AF (RR>=1)	CVD	35.7819
2	Finland	25-29	AF (RR>=1)	CVD	0.000751029
2	Finland	30-34	AF (RR>=1)	CVD	0.0107925
2	Finland	35-39	AF (RR>=1)	CVD	0.0511565
2	Finland	40-44	AF (RR>=1)	CVD	0.192528
2	Finland	45-49	AF (RR>=1)	CVD	1.25184
2	Finland	50-54	AF (RR>=1)	CVD	1.37783
2	Finland	55-59	AF (RR>=1)	CVD	2.96723
2	Finland	60-64	AF (RR>=1)	CVD	4.30277
2	Finland	65-69	AF (RR>=1)	CVD	2.49298
2	Finland	70-74	AF (RR>=1)	CVD	3.67518
2	Finland	75-79	AF (RR>=1)	CVD	8.69377
1	Finland	25-29	AF (RR>=1)	Digestive	0.572094
1	Finland	30-34	AF (RR>=1)	Digestive	5.33956
1	Finland	35-39	AF (RR>=1)	Digestive	11.761
1	Finland	40-44	AF (RR>=1)	Digestive	25.7939
1	Finland	45-49	AF (RR>=1)	Digestive	56.1254
1	Finland	50-54	AF (RR>=1)	Digestive	70.7104
1	Finland	55-59	AF (RR>=1)	Digestive	107.425
1	Finland	60-64	AF (RR>=1)	Digestive	101.722
1	Finland	65-69	AF (RR>=1)	Digestive	99.225
1	Finland	70-74	AF (RR>=1)	Digestive	49.626
1	Finland	75-79	AF (RR>=1)	Digestive	31.8827
2	Finland	25-29	AF (RR>=1)	Digestive	0
2	Finland	30-34	AF (RR>=1)	Digestive	0
2	Finland	35-39	AF (RR>=1)	Digestive	0.707097
2	Finland	40-44	AF (RR>=1)	Digestive	7.82182
2	Finland	45-49	AF (RR>=1)	Digestive	19.0154
2	Finland	50-54	AF (RR>=1)	Digestive	19.0197
2	Finland	55-59	AF (RR>=1)	Digestive	32.5572
2	Finland	60-64	AF (RR>=1)	Digestive	32.7987
2	Finland	65-69	AF (RR>=1)	Digestive	25.9696
2	Finland	70-74	AF (RR>=1)	Digestive	13.7634
2	Finland	75-79	AF (RR>=1)	Digestive	6.91366
1	Finland	25-29	AF (RR>=1)	External	22.8961
1	Finland	30-34	AF (RR>=1)	External	28.3364
1	Finland	35-39	AF (RR>=1)	External	25.265
1	Finland	40-44	AF (RR>=1)	External	33.0698
1	Finland	45-49	AF (RR>=1)	External	39.2394
1	Finland	50-54	AF (RR>=1)	External	44.8099
1	Finland	55-59	AF (RR>=1)	External	62.4729
1	Finland	60-64	AF (RR>=1)	External	59.3583
1	Finland	65-69	AF (RR>=1)	External	45.5909
1	Finland	70-74	AF (RR>=1)	External	34.9431
1	Finland	75-79	AF (RR>=1)	External	35.5571
2	Finland	25-29	AF (RR>=1)	External	3.10595
2	Finland	30-34	AF (RR>=1)	External	3.20357
2	Finland	35-39	AF (RR>=1)	External	4.12181
2	Finland	40-44	AF (RR>=1)	External	7.37524
2	Finland	45-49	AF (RR>=1)	External	9.72258
2	Finland	50-54	AF (RR>=1)	External	15.5126
2	Finland	55-59	AF (RR>=1)	External	14.0503
2	Finland	60-64	AF (RR>=1)	External	11.8732
2	Finland	65-69	AF (RR>=1)	External	10.4765
2	Finland	70-74	AF (RR>=1)	External	9.19391
2	Finland	75-79	AF (RR>=1)	External	5.74404
1	Finland	25-29	AF (RR>=1)	Mental	0
1	Finland	30-34	AF (RR>=1)	Mental	0.558562
1	Finland	35-39	AF (RR>=1)	Mental	1.74278
1	Finland	40-44	AF (RR>=1)	Mental	3.66018
1	Finland	45-49	AF (RR>=1)	Mental	3.73479
1	Finland	50-54	AF (RR>=1)	Mental	7.49078
1	Finland	55-59	AF (RR>=1)	Mental	9.12837
1	Finland	60-64	AF (RR>=1)	Mental	17.4527
1	Finland	65-69	AF (RR>=1)	Mental	19.3997
1	Finland	70-74	AF (RR>=1)	Mental	21.4408
1	Finland	75-79	AF (RR>=1)	Mental	16.2372
2	Finland	25-29	AF (RR>=1)	Mental	0
2	Finland	30-34	AF (RR>=1)	Mental	0
2	Finland	35-39	AF (RR>=1)	Mental	0
2	Finland	40-44	AF (RR>=1)	Mental	0
2	Finland	45-49	AF (RR>=1)	Mental	0.54539
2	Finland	50-54	AF (RR>=1)	Mental	0.537187
2	Finland	55-59	AF (RR>=1)	Mental	3.67484
2	Finland	60-64	AF (RR>=1)	Mental	5.60378
2	Finland	65-69	AF (RR>=1)	Mental	2.79437
2	Finland	70-74	AF (RR>=1)	Mental	6.27033
2	Finland	75-79	AF (RR>=1)	Mental	5.56808
1	Finland	25-29	AF (RR>=1)	Others	0.771257
1	Finland	30-34	AF (RR>=1)	Others	1.14086
1	Finland	35-39	AF (RR>=1)	Others	1.63526
1	Finland	40-44	AF (RR>=1)	Others	2.17669
1	Finland	45-49	AF (RR>=1)	Others	4.51545
1	Finland	50-54	AF (RR>=1)	Others	3.11791
1	Finland	55-59	AF (RR>=1)	Others	6.03686
1	Finland	60-64	AF (RR>=1)	Others	7.13368
1	Finland	65-69	AF (RR>=1)	Others	7.51198
1	Finland	70-74	AF (RR>=1)	Others	11.571
1	Finland	75-79	AF (RR>=1)	Others	9.59221
2	Finland	25-29	AF (RR>=1)	Others	0
2	Finland	30-34	AF (RR>=1)	Others	0.659154
2	Finland	35-39	AF (RR>=1)	Others	0.361657
2	Finland	40-44	AF (RR>=1)	Others	1.19402
2	Finland	45-49	AF (RR>=1)	Others	0.910501
2	Finland	50-54	AF (RR>=1)	Others	1.42297
2	Finland	55-59	AF (RR>=1)	Others	2.79844
2	Finland	60-64	AF (RR>=1)	Others	3.55047
2	Finland	65-69	AF (RR>=1)	Others	1.4273
2	Finland	70-74	AF (RR>=1)	Others	3.01525
2	Finland	75-79	AF (RR>=1)	Others	2.35293
1	France	25-29	AF (RR>=1)	Cancers	0.0766671
1	France	30-34	AF (RR>=1)	Cancers	0.277907
1	France	35-39	AF (RR>=1)	Cancers	0.698054
1	France	40-44	AF (RR>=1)	Cancers	2.19945
1	France	45-49	AF (RR>=1)	Cancers	8.46855
1	France	50-54	AF (RR>=1)	Cancers	23.2012
1	France	55-59	AF (RR>=1)	Cancers	38.4287
1	France	60-64	AF (RR>=1)	Cancers	51.8562
1	France	65-69	AF (RR>=1)	Cancers	65.5077
1	France	70-74	AF (RR>=1)	Cancers	74.9479
1	France	75-79	AF (RR>=1)	Cancers	102.586
2	France	25-29	AF (RR>=1)	Cancers	0.103056
2	France	30-34	AF (RR>=1)	Cancers	0.283129
2	France	35-39	AF (RR>=1)	Cancers	0.725189
2	France	40-44	AF (RR>=1)	Cancers	1.63995
2	France	45-49	AF (RR>=1)	Cancers	4.01023
2	France	50-54	AF (RR>=1)	Cancers	8.05828
2	France	55-59	AF (RR>=1)	Cancers	10.3162
2	France	60-64	AF (RR>=1)	Cancers	16.7035
2	France	65-69	AF (RR>=1)	Cancers	17.1201
2	France	70-74	AF (RR>=1)	Cancers	24.0576
2	France	75-79	AF (RR>=1)	Cancers	31.5665
1	France	25-29	AF (RR>=1)	CVD	0.182778
1	France	30-34	AF (RR>=1)	CVD	0.443615
1	France	35-39	AF (RR>=1)	CVD	1.10985
1	France	40-44	AF (RR>=1)	CVD	1.84122
1	France	45-49	AF (RR>=1)	CVD	3.37726
1	France	50-54	AF (RR>=1)	CVD	6.17073
1	France	55-59	AF (RR>=1)	CVD	10.357
1	France	60-64	AF (RR>=1)	CVD	15.3736
1	France	65-69	AF (RR>=1)	CVD	23.9314
1	France	70-74	AF (RR>=1)	CVD	37.5645
1	France	75-79	AF (RR>=1)	CVD	81.2734
2	France	25-29	AF (RR>=1)	CVD	0.0571889
2	France	30-34	AF (RR>=1)	CVD	0.103551
2	France	35-39	AF (RR>=1)	CVD	0.251487
2	France	40-44	AF (RR>=1)	CVD	0.460658
2	France	45-49	AF (RR>=1)	CVD	1.29142
2	France	50-54	AF (RR>=1)	CVD	1.94631
2	France	55-59	AF (RR>=1)	CVD	2.51538
2	France	60-64	AF (RR>=1)	CVD	5.53637
2	France	65-69	AF (RR>=1)	CVD	8.24713
2	France	70-74	AF (RR>=1)	CVD	19.2045
2	France	75-79	AF (RR>=1)	CVD	48.0697
1	France	25-29	AF (RR>=1)	Digestive	0.251957
1	France	30-34	AF (RR>=1)	Digestive	1.09359
1	France	35-39	AF (RR>=1)	Digestive	3.15887
1	France	40-44	AF (RR>=1)	Digestive	9.08478
1	France	45-49	AF (RR>=1)	Digestive	17.1715
1	France	50-54	AF (RR>=1)	Digestive	28.008
1	France	55-59	AF (RR>=1)	Digestive	39.0151
1	France	60-64	AF (RR>=1)	Digestive	46.0782
1	France	65-69	AF (RR>=1)	Digestive	41.6345
1	France	70-74	AF (RR>=1)	Digestive	38.9901
1	France	75-79	AF (RR>=1)	Digestive	40.9188
2	France	25-29	AF (RR>=1)	Digestive	0
2	France	30-34	AF (RR>=1)	Digestive	0.275898
2	France	35-39	AF (RR>=1)	Digestive	1.13125
2	France	40-44	AF (RR>=1)	Digestive	2.38244
2	France	45-49	AF (RR>=1)	Digestive	5.80496
2	France	50-54	AF (RR>=1)	Digestive	9.80318
2	France	55-59	AF (RR>=1)	Digestive	11.9072
2	France	60-64	AF (RR>=1)	Digestive	14.7147
2	France	65-69	AF (RR>=1)	Digestive	12.0107
2	France	70-74	AF (RR>=1)	Digestive	12.8904
2	France	75-79	AF (RR>=1)	Digestive	14.118
1	France	25-29	AF (RR>=1)	External	13.0314
1	France	30-34	AF (RR>=1)	External	14.6399
1	France	35-39	AF (RR>=1)	External	19.0917
1	France	40-44	AF (RR>=1)	External	21.632
1	France	45-49	AF (RR>=1)	External	25.5849
1	France	50-54	AF (RR>=1)	External	27.1567
1	France	55-59	AF (RR>=1)	External	26.7993
1	France	60-64	AF (RR>=1)	External	22.2924
1	France	65-69	AF (RR>=1)	External	25.1506
1	France	70-74	AF (RR>=1)	External	31.8733
1	France	75-79	AF (RR>=1)	External	48.1735
2	France	25-29	AF (RR>=1)	External	1.55597
2	France	30-34	AF (RR>=1)	External	1.57845
2	France	35-39	AF (RR>=1)	External	2.77092
2	France	40-44	AF (RR>=1)	External	4.06953
2	France	45-49	AF (RR>=1)	External	6.04177
2	France	50-54	AF (RR>=1)	External	7.92353
2	France	55-59	AF (RR>=1)	External	6.19073
2	France	60-64	AF (RR>=1)	External	8.10238
2	France	65-69	AF (RR>=1)	External	7.7264
2	France	70-74	AF (RR>=1)	External	9.95198
2	France	75-79	AF (RR>=1)	External	14.6655
1	France	25-29	AF (RR>=1)	Mental	1.45625
1	France	30-34	AF (RR>=1)	Mental	1.4675
1	France	35-39	AF (RR>=1)	Mental	3.43051
1	France	40-44	AF (RR>=1)	Mental	7.44864
1	France	45-49	AF (RR>=1)	Mental	13.4722
1	France	50-54	AF (RR>=1)	Mental	18.8198
1	France	55-59	AF (RR>=1)	Mental	19.8598
1	France	60-64	AF (RR>=1)	Mental	19.315
1	France	65-69	AF (RR>=1)	Mental	16.2054
1	France	70-74	AF (RR>=1)	Mental	12.5631
1	France	75-79	AF (RR>=1)	Mental	11.6139
2	France	25-29	AF (RR>=1)	Mental	0.203319
2	France	30-34	AF (RR>=1)	Mental	0.25766
2	France	35-39	AF (RR>=1)	Mental	0.644246
2	France	40-44	AF (RR>=1)	Mental	1.86569
2	France	45-49	AF (RR>=1)	Mental	2.38576
2	France	50-54	AF (RR>=1)	Mental	4.28935
2	France	55-59	AF (RR>=1)	Mental	4.18815
2	France	60-64	AF (RR>=1)	Mental	5.21277
2	France	65-69	AF (RR>=1)	Mental	3.75913
2	France	70-74	AF (RR>=1)	Mental	2.35867
2	France	75-79	AF (RR>=1)	Mental	2.83667
1	France	25-29	AF (RR>=1)	Others	0.624859
1	France	30-34	AF (RR>=1)	Others	0.826571
1	France	35-39	AF (RR>=1)	Others	1.1825
1	France	40-44	AF (RR>=1)	Others	2.00239
1	France	45-49	AF (RR>=1)	Others	2.52899
1	France	50-54	AF (RR>=1)	Others	2.91723
1	France	55-59	AF (RR>=1)	Others	2.94993
1	France	60-64	AF (RR>=1)	Others	2.98659
1	France	65-69	AF (RR>=1)	Others	3.93359
1	France	70-74	AF (RR>=1)	Others	5.28321
1	France	75-79	AF (RR>=1)	Others	6.50102
2	France	25-29	AF (RR>=1)	Others	0.227614
2	France	30-34	AF (RR>=1)	Others	0.143091
2	France	35-39	AF (RR>=1)	Others	0.450166
2	France	40-44	AF (RR>=1)	Others	0.577515
2	France	45-49	AF (RR>=1)	Others	0.856189
2	France	50-54	AF (RR>=1)	Others	0.903504
2	France	55-59	AF (RR>=1)	Others	1.0614
2	France	60-64	AF (RR>=1)	Others	1.20855
2	France	65-69	AF (RR>=1)	Others	1.26024
2	France	70-74	AF (RR>=1)	Others	2.57949
2	France	75-79	AF (RR>=1)	Others	4.61564
1	France	35-39	Underlying + contributory	Cancers	0.278149
2	France	35-39	Underlying + contributory	Cancers	0.0460176
1	France	40-44	Underlying + contributory	Cancers	1.52674
2	France	40-44	Underlying + contributory	Cancers	0.182018
1	France	45-49	Underlying + contributory	Cancers	6.31799
2	France	45-49	Underlying + contributory	Cancers	1.35043
1	France	50-54	Underlying + contributory	Cancers	16.3756
2	France	50-54	Underlying + contributory	Cancers	2.56428
1	France	55-59	Underlying + contributory	Cancers	22.7329
2	France	55-59	Underlying + contributory	Cancers	3.42667
1	France	60-64	Underlying + contributory	Cancers	27.3894
2	France	60-64	Underlying + contributory	Cancers	3.72341
1	France	65-69	Underlying + contributory	Cancers	30.6192
2	France	65-69	Underlying + contributory	Cancers	4.56993
1	France	70-74	Underlying + contributory	Cancers	33.2553
2	France	70-74	Underlying + contributory	Cancers	3.57605
1	France	75-79	Underlying + contributory	Cancers	32.178
2	France	75-79	Underlying + contributory	Cancers	4.06334
1	France	25-29	Underlying + contributory	CVD	0.052009
1	France	30-34	Underlying + contributory	CVD	0.157232
1	France	35-39	Underlying + contributory	CVD	0.927165
2	France	35-39	Underlying + contributory	CVD	0.230088
1	France	40-44	Underlying + contributory	CVD	1.94312
2	France	40-44	Underlying + contributory	CVD	0.364036
1	France	45-49	Underlying + contributory	CVD	4.13457
2	France	45-49	Underlying + contributory	CVD	1.03533
1	France	50-54	Underlying + contributory	CVD	8.35891
2	France	50-54	Underlying + contributory	CVD	1.44532
1	France	55-59	Underlying + contributory	CVD	11.3412
2	France	55-59	Underlying + contributory	CVD	1.80852
1	France	60-64	Underlying + contributory	CVD	12.9822
2	France	60-64	Underlying + contributory	CVD	2.28369
1	France	65-69	Underlying + contributory	CVD	14.0881
2	France	65-69	Underlying + contributory	CVD	3.53801
1	France	70-74	Underlying + contributory	CVD	12.8402
2	France	70-74	Underlying + contributory	CVD	2.96736
1	France	75-79	Underlying + contributory	CVD	15.4497
2	France	75-79	Underlying + contributory	CVD	2.83667
1	France	25-29	Underlying + contributory	Digestive	0.260045
1	France	30-34	Underlying + contributory	Digestive	1.04821
2	France	30-34	Underlying + contributory	Digestive	0.309192
1	France	35-39	Underlying + contributory	Digestive	3.52323
2	France	35-39	Underlying + contributory	Digestive	1.15044
1	France	40-44	Underlying + contributory	Digestive	8.88284
2	France	40-44	Underlying + contributory	Digestive	2.27523
1	France	45-49	Underlying + contributory	Digestive	16.1666
2	France	45-49	Underlying + contributory	Digestive	5.44673
1	France	50-54	Underlying + contributory	Digestive	25.9077
2	France	50-54	Underlying + contributory	Digestive	9.1848
1	France	55-59	Underlying + contributory	Digestive	36.1912
2	France	55-59	Underlying + contributory	Digestive	10.6132
1	France	60-64	Underlying + contributory	Digestive	42.4825
2	France	60-64	Underlying + contributory	Digestive	12.1631
1	France	65-69	Underlying + contributory	Digestive	35.3424
2	France	65-69	Underlying + contributory	Digestive	10.0244
1	France	70-74	Underlying + contributory	Digestive	32.0544
2	France	70-74	Underlying + contributory	Digestive	8.826
1	France	75-79	Underlying + contributory	Digestive	31.7518
2	France	75-79	Underlying + contributory	Digestive	8.43335
1	France	25-29	Underlying + contributory	External	2.49643
2	France	25-29	Underlying + contributory	External	0.254149
1	France	30-34	Underlying + contributory	External	3.4591
2	France	30-34	Underlying + contributory	External	0.412256
1	France	35-39	Underlying + contributory	External	5.74842
2	France	35-39	Underlying + contributory	External	1.0584
1	France	40-44	Underlying + contributory	External	7.21731
2	France	40-44	Underlying + contributory	External	1.63816
1	France	45-49	Underlying + contributory	External	8.82661
2	France	45-49	Underlying + contributory	External	2.25072
1	France	50-54	Underlying + contributory	External	11.0963
2	France	50-54	Underlying + contributory	External	2.93727
1	France	55-59	Underlying + contributory	External	10.2827
2	France	55-59	Underlying + contributory	External	3.47426
1	France	60-64	Underlying + contributory	External	7.65213
2	France	60-64	Underlying + contributory	External	2.97873
1	France	65-69	Underlying + contributory	External	6.18899
2	France	65-69	Underlying + contributory	External	3.39059
1	France	70-74	Underlying + contributory	External	5.3578
2	France	70-74	Underlying + contributory	External	1.90216
1	France	75-79	Underlying + contributory	External	6.92573
2	France	75-79	Underlying + contributory	External	0.996669
1	France	25-29	Underlying + contributory	Mental	2.13237
2	France	25-29	Underlying + contributory	Mental	0.304979
1	France	30-34	Underlying + contributory	Mental	2.25366
2	France	30-34	Underlying + contributory	Mental	0.463788
1	France	35-39	Underlying + contributory	Mental	4.26496
2	France	35-39	Underlying + contributory	Mental	0.644246
1	France	40-44	Underlying + contributory	Mental	8.23514
2	France	40-44	Underlying + contributory	Mental	1.91119
1	France	45-49	Underlying + contributory	Mental	14.4013
2	France	45-49	Underlying + contributory	Mental	2.65584
1	France	50-54	Underlying + contributory	Mental	19.6997
2	France	50-54	Underlying + contributory	Mental	4.75558
1	France	55-59	Underlying + contributory	Mental	21.5736
2	France	55-59	Underlying + contributory	Mental	4.61649
1	France	60-64	Underlying + contributory	Mental	20.3705
2	France	60-64	Underlying + contributory	Mental	5.461
1	France	65-69	Underlying + contributory	Mental	17.5083
2	France	65-69	Underlying + contributory	Mental	4.20138
1	France	70-74	Underlying + contributory	Mental	14.4106
2	France	70-74	Underlying + contributory	Mental	2.81519
1	France	75-79	Underlying + contributory	Mental	14.1711
2	France	75-79	Underlying + contributory	Mental	3.45001
1	France	25-29	Underlying + contributory	Others	0.312054
2	France	25-29	Underlying + contributory	Others	0.0508298
1	France	30-34	Underlying + contributory	Others	0.471696
2	France	30-34	Underlying + contributory	Others	0.103064
1	France	35-39	Underlying + contributory	Others	0.973523
2	France	35-39	Underlying + contributory	Others	0.368141
1	France	40-44	Underlying + contributory	Others	3.33107
2	France	40-44	Underlying + contributory	Others	0.819082
1	France	45-49	Underlying + contributory	Others	5.06369
2	France	45-49	Underlying + contributory	Others	1.21539
1	France	50-54	Underlying + contributory	Others	8.55444
2	France	50-54	Underlying + contributory	Others	1.63182
1	France	55-59	Underlying + contributory	Others	9.87948
2	France	55-59	Underlying + contributory	Others	3.2363
1	France	60-64	Underlying + contributory	Others	12.6656
2	France	60-64	Underlying + contributory	Others	3.17731
1	France	65-69	Underlying + contributory	Others	12.0522
2	France	65-69	Underlying + contributory	Others	2.43238
1	France	70-74	Underlying + contributory	Others	15.0573
2	France	70-74	Underlying + contributory	Others	3.04345
1	France	75-79	Underlying + contributory	Others	16.3021
2	France	75-79	Underlying + contributory	Others	3.22001
1	Finland	25-29	AF-GBD	Cancers	0.189182
1	France	25-29	AF-GBD	Cancers	0.210716
2	Finland	25-29	AF-GBD	Cancers	0.166328
2	France	25-29	AF-GBD	Cancers	0.198456
1	Finland	30-34	AF-GBD	Cancers	0.287326
1	France	30-34	AF-GBD	Cancers	0.455981
2	Finland	30-34	AF-GBD	Cancers	0.449146
2	France	30-34	AF-GBD	Cancers	0.567123
1	Finland	35-39	AF-GBD	Cancers	0.42744
1	France	35-39	AF-GBD	Cancers	1.39871
2	Finland	35-39	AF-GBD	Cancers	0.889444
2	France	35-39	AF-GBD	Cancers	1.4795
1	Finland	40-44	AF-GBD	Cancers	1.37831
1	France	40-44	AF-GBD	Cancers	4.65103
2	Finland	40-44	AF-GBD	Cancers	2.48673
2	France	40-44	AF-GBD	Cancers	3.08989
1	Finland	45-49	AF-GBD	Cancers	3.32994
1	France	45-49	AF-GBD	Cancers	14.3479
2	Finland	45-49	AF-GBD	Cancers	4.49085
2	France	45-49	AF-GBD	Cancers	5.81663
1	Finland	50-54	AF-GBD	Cancers	6.49833
1	France	50-54	AF-GBD	Cancers	30.2644
2	Finland	50-54	AF-GBD	Cancers	7.0246
2	France	50-54	AF-GBD	Cancers	8.86471
1	Finland	55-59	AF-GBD	Cancers	11.1524
1	France	55-59	AF-GBD	Cancers	44.7417
2	Finland	55-59	AF-GBD	Cancers	8.78474
2	France	55-59	AF-GBD	Cancers	11.718
1	Finland	60-64	AF-GBD	Cancers	23.7934
1	France	60-64	AF-GBD	Cancers	56.5116
2	Finland	60-64	AF-GBD	Cancers	13.7688
2	France	60-64	AF-GBD	Cancers	14.8973
1	Finland	65-69	AF-GBD	Cancers	19.3034
1	France	65-69	AF-GBD	Cancers	67.2997
2	Finland	65-69	AF-GBD	Cancers	10.4855
2	France	65-69	AF-GBD	Cancers	17.6752
1	Finland	70-74	AF-GBD	Cancers	33.365
1	France	70-74	AF-GBD	Cancers	79.497
2	Finland	70-74	AF-GBD	Cancers	18.1369
2	France	70-74	AF-GBD	Cancers	21.9213
1	Finland	75-79	AF-GBD	Cancers	39.2284
1	France	75-79	AF-GBD	Cancers	94.7756
2	Finland	75-79	AF-GBD	Cancers	21.6576
2	France	75-79	AF-GBD	Cancers	28.7204
1	Finland	25-29	AF-GBD	CVD	0.184653
1	France	25-29	AF-GBD	CVD	0.0699367
2	Finland	25-29	AF-GBD	CVD	0.1405
2	France	25-29	AF-GBD	CVD	0.106054
1	Finland	30-34	AF-GBD	CVD	0.220185
1	France	30-34	AF-GBD	CVD	0
2	Finland	30-34	AF-GBD	CVD	0.227621
2	France	30-34	AF-GBD	CVD	0.156066
1	Finland	35-39	AF-GBD	CVD	0.378076
1	France	35-39	AF-GBD	CVD	0
2	Finland	35-39	AF-GBD	CVD	0.493774
2	France	35-39	AF-GBD	CVD	0.279262
1	Finland	40-44	AF-GBD	CVD	0.654896
1	France	40-44	AF-GBD	CVD	0
2	Finland	40-44	AF-GBD	CVD	1.19337
2	France	40-44	AF-GBD	CVD	0.588722
1	Finland	45-49	AF-GBD	CVD	0.633224
1	France	45-49	AF-GBD	CVD	0
2	Finland	45-49	AF-GBD	CVD	2.16238
2	France	45-49	AF-GBD	CVD	1.06546
1	Finland	50-54	AF-GBD	CVD	0
1	France	50-54	AF-GBD	CVD	0
2	Finland	50-54	AF-GBD	CVD	3.17998
2	France	50-54	AF-GBD	CVD	1.36658
1	Finland	55-59	AF-GBD	CVD	0
1	France	55-59	AF-GBD	CVD	0
2	Finland	55-59	AF-GBD	CVD	3.52172
2	France	55-59	AF-GBD	CVD	1.65666
1	Finland	60-64	AF-GBD	CVD	4.20164
1	France	60-64	AF-GBD	CVD	3.09122
2	Finland	60-64	AF-GBD	CVD	6.30251
2	France	60-64	AF-GBD	CVD	2.8745
1	Finland	65-69	AF-GBD	CVD	1.08362
1	France	65-69	AF-GBD	CVD	5.02203
2	Finland	65-69	AF-GBD	CVD	5.73428
2	France	65-69	AF-GBD	CVD	4.63189
1	Finland	70-74	AF-GBD	CVD	0
1	France	70-74	AF-GBD	CVD	7.47779
2	Finland	70-74	AF-GBD	CVD	10.5334
2	France	70-74	AF-GBD	CVD	7.13519
1	Finland	75-79	AF-GBD	CVD	0
1	France	75-79	AF-GBD	CVD	13.9401
2	Finland	75-79	AF-GBD	CVD	15.0327
2	France	75-79	AF-GBD	CVD	12.0439
1	Finland	25-29	AF-GBD	Digestive	1.01276
1	France	25-29	AF-GBD	Digestive	0.520683
2	Finland	25-29	AF-GBD	Digestive	0.447824
2	France	25-29	AF-GBD	Digestive	0.238505
1	Finland	30-34	AF-GBD	Digestive	3.35048
1	France	30-34	AF-GBD	Digestive	1.47323
2	Finland	30-34	AF-GBD	Digestive	0.856554
2	France	30-34	AF-GBD	Digestive	0.558456
1	Finland	35-39	AF-GBD	Digestive	6.84086
1	France	35-39	AF-GBD	Digestive	4.43152
2	Finland	35-39	AF-GBD	Digestive	1.79899
2	France	35-39	AF-GBD	Digestive	1.59215
1	Finland	40-44	AF-GBD	Digestive	18.325
1	France	40-44	AF-GBD	Digestive	11.8844
2	Finland	40-44	AF-GBD	Digestive	6.17235
2	France	40-44	AF-GBD	Digestive	3.71855
1	Finland	45-49	AF-GBD	Digestive	35.5348
1	France	45-49	AF-GBD	Digestive	22.6412
2	Finland	45-49	AF-GBD	Digestive	11.0663
2	France	45-49	AF-GBD	Digestive	7.18819
1	Finland	50-54	AF-GBD	Digestive	51.8064
1	France	50-54	AF-GBD	Digestive	33.9942
2	Finland	50-54	AF-GBD	Digestive	16.2591
2	France	50-54	AF-GBD	Digestive	11.079
1	Finland	55-59	AF-GBD	Digestive	59.3736
1	France	55-59	AF-GBD	Digestive	42.4833
2	Finland	55-59	AF-GBD	Digestive	16.4937
2	France	55-59	AF-GBD	Digestive	13.4717
1	Finland	60-64	AF-GBD	Digestive	77.3336
1	France	60-64	AF-GBD	Digestive	47.0248
2	Finland	60-64	AF-GBD	Digestive	22.7894
2	France	60-64	AF-GBD	Digestive	15.8518
1	Finland	65-69	AF-GBD	Digestive	37.5298
1	France	65-69	AF-GBD	Digestive	47.9583
2	Finland	65-69	AF-GBD	Digestive	11.9523
2	France	65-69	AF-GBD	Digestive	16.1418
1	Finland	70-74	AF-GBD	Digestive	37.0853
1	France	70-74	AF-GBD	Digestive	50.0663
2	Finland	70-74	AF-GBD	Digestive	13.2459
2	France	70-74	AF-GBD	Digestive	17.8022
1	Finland	75-79	AF-GBD	Digestive	25.8118
1	France	75-79	AF-GBD	Digestive	55.9723
2	Finland	75-79	AF-GBD	Digestive	11.4497
2	France	75-79	AF-GBD	Digestive	22.2844
1	Finland	25-29	AF-GBD	External	17.5401
1	France	25-29	AF-GBD	External	20.0252
2	Finland	25-29	AF-GBD	External	3.15056
2	France	25-29	AF-GBD	External	2.64506
1	Finland	30-34	AF-GBD	External	16.23
1	France	30-34	AF-GBD	External	18.0261
2	Finland	30-34	AF-GBD	External	2.75745
2	France	30-34	AF-GBD	External	2.43759
1	Finland	35-39	AF-GBD	External	14.366
1	France	35-39	AF-GBD	External	19.4917
2	Finland	35-39	AF-GBD	External	2.23224
2	France	35-39	AF-GBD	External	2.46782
1	Finland	40-44	AF-GBD	External	20.5257
1	France	40-44	AF-GBD	External	21.9181
2	Finland	40-44	AF-GBD	External	3.6128
2	France	40-44	AF-GBD	External	3.16624
1	Finland	45-49	AF-GBD	External	26.5087
1	France	45-49	AF-GBD	External	24.6378
2	Finland	45-49	AF-GBD	External	4.75638
2	France	45-49	AF-GBD	External	3.91501
1	Finland	50-54	AF-GBD	External	27.7051
1	France	50-54	AF-GBD	External	25.5015
2	Finland	50-54	AF-GBD	External	4.79903
2	France	50-54	AF-GBD	External	4.3717
1	Finland	55-59	AF-GBD	External	27.1605
1	France	55-59	AF-GBD	External	24.0887
2	Finland	55-59	AF-GBD	External	4.37378
2	France	55-59	AF-GBD	External	4.18025
1	Finland	60-64	AF-GBD	External	30.0234
1	France	60-64	AF-GBD	External	20.013
2	Finland	60-64	AF-GBD	External	3.5437
2	France	60-64	AF-GBD	External	2.87503
1	Finland	65-69	AF-GBD	External	19.09
1	France	65-69	AF-GBD	External	22.6086
2	Finland	65-69	AF-GBD	External	2.21862
2	France	65-69	AF-GBD	External	3.07042
1	Finland	70-74	AF-GBD	External	28.9907
1	France	70-74	AF-GBD	External	30.9921
2	Finland	70-74	AF-GBD	External	4.06804
2	France	70-74	AF-GBD	External	4.5998
1	Finland	75-79	AF-GBD	External	35.1264
1	France	75-79	AF-GBD	External	44.5399
2	Finland	75-79	AF-GBD	External	5.69423
2	France	75-79	AF-GBD	External	7.21269
1	Finland	25-29	AF-GBD	Mental	3.33092
1	France	25-29	AF-GBD	Mental	3.82169
2	Finland	25-29	AF-GBD	Mental	0.497333
2	France	25-29	AF-GBD	Mental	0.155937
1	Finland	30-34	AF-GBD	Mental	5.81212
1	France	30-34	AF-GBD	Mental	4.90982
2	Finland	30-34	AF-GBD	Mental	1.39509
2	France	30-34	AF-GBD	Mental	0.499785
1	Finland	35-39	AF-GBD	Mental	11.0662
1	France	35-39	AF-GBD	Mental	8.44856
2	Finland	35-39	AF-GBD	Mental	1.92865
2	France	35-39	AF-GBD	Mental	1.29469
1	Finland	40-44	AF-GBD	Mental	19.8428
1	France	40-44	AF-GBD	Mental	13.9184
2	Finland	40-44	AF-GBD	Mental	4.48313
2	France	40-44	AF-GBD	Mental	2.54873
1	Finland	45-49	AF-GBD	Mental	29.8509
1	France	45-49	AF-GBD	Mental	20.7891
2	Finland	45-49	AF-GBD	Mental	6.48337
2	France	45-49	AF-GBD	Mental	3.96761
1	Finland	50-54	AF-GBD	Mental	37.5734
1	France	50-54	AF-GBD	Mental	22.1223
2	Finland	50-54	AF-GBD	Mental	8.05596
2	France	50-54	AF-GBD	Mental	5.04694
1	Finland	55-59	AF-GBD	Mental	39.2173
1	France	55-59	AF-GBD	Mental	22.3252
2	Finland	55-59	AF-GBD	Mental	8.8582
2	France	55-59	AF-GBD	Mental	5.15332
1	Finland	60-64	AF-GBD	Mental	45.5223
1	France	60-64	AF-GBD	Mental	20.027
2	Finland	60-64	AF-GBD	Mental	9.80334
2	France	60-64	AF-GBD	Mental	5.19318
1	Finland	65-69	AF-GBD	Mental	22.0694
1	France	65-69	AF-GBD	Mental	17.0142
2	Finland	65-69	AF-GBD	Mental	4.5785
2	France	65-69	AF-GBD	Mental	4.44221
1	Finland	70-74	AF-GBD	Mental	21.8478
1	France	70-74	AF-GBD	Mental	14.9443
2	Finland	70-74	AF-GBD	Mental	2.98901
2	France	70-74	AF-GBD	Mental	3.65941
1	Finland	75-79	AF-GBD	Mental	12.6516
1	France	75-79	AF-GBD	Mental	13.681
2	Finland	75-79	AF-GBD	Mental	1.6286
2	France	75-79	AF-GBD	Mental	3.25386
1	Finland	25-29	AF-GBD	Others	0.535323
1	France	25-29	AF-GBD	Others	0.553518
2	Finland	25-29	AF-GBD	Others	0.146745
2	France	25-29	AF-GBD	Others	0.125215
1	Finland	30-34	AF-GBD	Others	0.670258
1	France	30-34	AF-GBD	Others	0.728403
2	Finland	30-34	AF-GBD	Others	0.135773
2	France	30-34	AF-GBD	Others	0.125037
1	Finland	35-39	AF-GBD	Others	0.758375
1	France	35-39	AF-GBD	Others	1.03802
2	Finland	35-39	AF-GBD	Others	0.187072
2	France	35-39	AF-GBD	Others	0.184149
1	Finland	40-44	AF-GBD	Others	1.32921
1	France	40-44	AF-GBD	Others	1.58414
2	Finland	40-44	AF-GBD	Others	0.296761
2	France	40-44	AF-GBD	Others	0.227879
1	Finland	45-49	AF-GBD	Others	1.91901
1	France	45-49	AF-GBD	Others	2.1813
2	Finland	45-49	AF-GBD	Others	0.35521
2	France	45-49	AF-GBD	Others	0.334507
1	Finland	50-54	AF-GBD	Others	2.12488
1	France	50-54	AF-GBD	Others	2.93195
2	Finland	50-54	AF-GBD	Others	0.447468
2	France	50-54	AF-GBD	Others	0.38085
1	Finland	55-59	AF-GBD	Others	2.266
1	France	55-59	AF-GBD	Others	3.70977
2	Finland	55-59	AF-GBD	Others	0.483417
2	France	55-59	AF-GBD	Others	0.384415
1	Finland	60-64	AF-GBD	Others	3.50985
1	France	60-64	AF-GBD	Others	4.7003
2	Finland	60-64	AF-GBD	Others	0.651342
2	France	60-64	AF-GBD	Others	0.572339
1	Finland	65-69	AF-GBD	Others	2.8303
1	France	65-69	AF-GBD	Others	7.08184
2	Finland	65-69	AF-GBD	Others	0.541619
2	France	65-69	AF-GBD	Others	0.770678
1	Finland	70-74	AF-GBD	Others	6.0221
1	France	70-74	AF-GBD	Others	10.884
2	Finland	70-74	AF-GBD	Others	1.4397
2	France	70-74	AF-GBD	Others	1.4455
1	Finland	75-79	AF-GBD	Others	10.5065
1	France	75-79	AF-GBD	Others	21.4498
2	Finland	75-79	AF-GBD	Others	2.45895
2	France	75-79	AF-GBD	Others	3.60293

## Sheet: Table S1
Table S1. Valid cases by age, sex, and survey in France (2010) and Finland (2013)
	France (ESPS)		Finland (ATH)
Age	Men	Women	Men	Women
25-29	366	408	1029	1525
30-34	353	487	1134	1528
35-39	487	546	1178	1529
40-44	491	547	1167	1512
45-49	533	607	1386	1873
50-54	486	597	1652	2182
55-59	485	503	1992	2364
60-64	432	467	2325	2763
65-69	308	294	2300	2544
70-74	256	285	1431	1794
75-79	248	267	2132	2767

## Sheet: Table S2
Table S2. Adjusted alcohol prevalence in France (2010) and Finland (2013), by age and sex
Finland
Men
	25-29	30-34	35-39	40-44	45-49	50-54	55-59	60-64	65-69	70-74	75-79
0 gr/day	0.1	0.08	0.08	0.1	0.11	0.11	0.13	0.15	0.19	0.25	0.31
0-20 gr/day	0.46	0.47	0.43	0.39	0.37	0.35	0.38	0.38	0.38	0.42	0.41
20-40 gr/day	0.23	0.23	0.23	0.22	0.22	0.21	0.21	0.21	0.2	0.19	0.17
40-60 gr/day	0.11	0.11	0.12	0.13	0.13	0.13	0.12	0.12	0.11	0.08	0.07
60+ gr/day	0.1	0.11	0.14	0.16	0.17	0.2	0.16	0.15	0.12	0.06	0.04
Women
	25-29	30-34	35-39	40-44	45-49	50-54	55-59	60-64	65-69	70-74	75-79
0 gr/day	0.13	0.13	0.15	0.14	0.13	0.15	0.17	0.23	0.3	0.39	0.56
0-20 gr/day	0.65	0.71	0.66	0.63	0.58	0.57	0.55	0.54	0.53	0.52	0.39
20-40 gr/day	0.17	0.14	0.15	0.18	0.2	0.19	0.19	0.17	0.13	0.08	0.05
40-60 gr/day	0.04	0.02	0.03	0.04	0.06	0.06	0.06	0.05	0.03	0.01	0
60+ gr/day	0.01	0	0.01	0.01	0.03	0.03	0.03	0.02	0.01	0	0
France
Men
	25-29	30-34	35-39	40-44	45-49	50-54	55-59	60-64	65-69	70-74	75-79
0 gr/day	0.16	0.18	0.14	0.13	0.17	0.1	0.1	0.12	0.11	0.16	0.16
0-20 gr/day	0.49	0.43	0.41	0.4	0.34	0.36	0.33	0.32	0.3	0.3	0.28
20-40 gr/day	0.18	0.18	0.19	0.19	0.17	0.19	0.18	0.18	0.17	0.17	0.17
40-60 gr/day	0.09	0.09	0.11	0.11	0.11	0.12	0.12	0.12	0.12	0.11	0.12
60+ gr/day	0.09	0.12	0.16	0.17	0.21	0.23	0.26	0.27	0.3	0.26	0.28
Women
	25-29	30-34	35-39	40-44	45-49	50-54	55-59	60-64	65-69	70-74	75-79
0 gr/day	0.34	0.38	0.27	0.3	0.24	0.24	0.3	0.21	0.28	0.35	0.39
0-20 gr/day	0.49	0.45	0.51	0.48	0.45	0.43	0.42	0.41	0.4	0.31	0.28
20-40 gr/day	0.1	0.1	0.12	0.12	0.15	0.15	0.14	0.16	0.14	0.13	0.12
40-60 gr/day	0.04	0.04	0.05	0.05	0.07	0.08	0.07	0.09	0.07	0.08	0.07
60+ gr/day	0.03	0.03	0.04	0.05	0.08	0.1	0.08	0.13	0.1	0.12	0.13

## Sheet: Contact details data providers
Dataset	Contact person	email	Institution	Full dataset availability
WHO Mortality Database	http://www.who.int/healthinfo/mortality_data/en/		World Health Organization	https://osf.io/ar76j/
Global Burden of Disease Study 2013	Max Griswold	mgriswol@uw.edu	Institute for Health Metrics and Evaluation	https://osf.io/ar76j/
ATH	Oona Pentala	oona.pentala@thl.fi	National Institute for Health and Welfare	upon request
Cause-specific mortality data (underlying and contributory)	Jari Hellanto	jari.hellanto@stat.fi	Statistics Finland	upon request
Cause-specific mortality data (underlying and contributory)	Mireille Eb	mireille.eb@inserm.fr	Inserm - CépiDc	upon request
ESPS	Thierry Rochereau	rochereau@irdes.fr	IRDES	upon request
